# Supplementary material for: Optimization of Propidium Monoazide qPCR (Viability-qPCR) to Quantify the Killing by the Gardnerella-Specific Endolysin PM-477, Directly in Vaginal Samples from Women with Bacterial Vaginosis
Source: Antibiotics (Basel). 2022 Jan 15;11(1):111. doi: 10.3390/antibiotics11010111 (PMC8773202; doi:10.3390/antibiotics11010111)
Supplement: Supplementary file 1 [file antibiotics-11-00111-s001.zip]

Archive with 1 entries (1 files):
- antibiotics-1537728-supplementary.xlsx
