# Supplementary material for: Optimization of Propidium Monoazide qPCR (Viability-qPCR) to Quantify the Killing by the Gardnerella-Specific Endolysin PM-477, Directly in Vaginal Samples from Women with Bacterial Vaginosis
Source: Antibiotics (Basel). 2022 Jan 15;11(1):111. doi: 10.3390/antibiotics11010111 (PMC8773202; doi:10.3390/antibiotics11010111)
Supplement: Supplementary file 1 [file antibiotics-11-00111-s001.zip › antibiotics-1537728-supplementary.xlsx]

## Sheet: S1
Table S1. Purified DNA inactivation via PMAxx treatment examined with G.swidsinskii-specific qPCR.
	Name	Cq	Conc.	Average conc.	Average log reduction
DNA of G. swidsinskii log 8 no PMAxx treatment	Gv23 log 8	18.5	810000000	802250000	-
	Gv23 log 8	18.51	806000000
	Gv23 log 8	18.52	803000000
	Gv23 log 8	18.54	790000000
DNA with standard PMAxxx 25 uM, 15 min preincubation RT, 15 light exposure	DNA PMAxx 25 uM	35	35700	35700	4.35164
	DNA PMAxx 25 uM	35	35700

## Sheet: S2
Table S2. Log genomes/ml reduction of heat killed cells compared to live cells examined with viability-qPCR (after PMAxx treatment).
Name	Cp	Average Cq	Concentration	Average conc	Log reduction due to PMA treatment	Average log reduction due to PMA treatment	SD average log reduction due to PMA treatment	Log reduction due to denaturation	Average log reduction due to denaturation	SD average log reduction due to denaturation
live cells noPMAxx	20.12	19.9633	618000000	6.80667e+08	-	-	-	-	-	-
	19.57		829000000		-			-
	20.2		595000000		-			-
live cells 25 uM PMAxx, 10 min, RT	20.85	20.2067	421000000	6.06667e+08	0.208652	0.0617292	0.127651	-	-	-
	19.84		716000000		-0.0219785			-
	19.93		683000000		-0.00148622			-
heat killed cells noPMAxx	19.77	19.24	745000000	1.00933e+09	-	-	-	-0.0392218	-0.159579	0.122617
	18.69		1310000000		-			-0.284337
	19.26		973000000		-			-0.155178
heat killed cells 25 uM PMAxx, 10 min, RT	27.57	27.73	12300000	1.13967e+07	1.91413	1.94927	0.0518624	1.69305	1.72819	0.0518624
	27.63		12000000		1.92485			1.70377
	27.99		9890000		2.00884			1.78775

## Sheet: S3
Table S3. CFU/ml after MES and PM-477 treatment as determined by culture.
Treatment	Volume	Dilution	Colonies	CFU/ml	CFU/ml average	Average CFU log reduction	log CFU/ml average	log CFU/ml
MES	0.002	10000	28	140000000	113750000	-	8.05595	8.14613
	0.002	10000	17	85000000				7.92942
	0.002	10000	22	110000000				8.04139
	0.002	10000	24	120000000				8.07918
PM-477	0.01	1	0	< 100	100	> 6.06	< 2	< 2
	0.01	1	0	< 100				< 2
	0.01	1	0	< 100				< 2
	0.01	1	0	< 100				< 2
	0.01	1	0	< 100				< 2
	0.01	1	0	< 100				< 2
MES	0.002	10000	28	140000000	202500000	-	8.30643	8.14613
	0.002	10000	38	190000000				8.27875
	0.002	10000	59	295000000				8.46982
	0.002	10000	37	185000000				8.26717
PM-477	0.01	1	0	< 100	100	> 6.31	< 2	< 2
	0.01	1	0	< 100				< 2
	0.01	1	0	< 100				< 2
	0.01	1	0	< 100				< 2
	0.01	1	0	< 100				< 2
	0.01	1	0	< 100				< 2
						6.185	average CFU log reduction
						8.185	log CFU/ml average
						0.166891	SD log CFU/ml average

## Sheet: S4
Table S4. Detection of different log genome/ml of live cells in the presence of log9/log8 dead cells using viability-qPCR.
Treatment	Volume	Explanation	Cq	Conc.	Conc. (log10)	Conc. including coversion factor*	Conc. including that 400/1000 was taken*	Average conc.	Conc. (log10)	Average log reduction				Treatment	Volume	Explanation	Cq	Conc.	Conc. (log10)	Conc. including coversion factor*	Conc. including that 400/1000 was taken*	Average conc.	Conc. (log10)	Average log reduction
8.1 no PMAxx	45	live log8 dead log0	22.53	121000000	8.08279	2.68889e+08	6.72222e+08	6.47222e+08	8.81105					9.1 noPMAxx	45	live log9 dead log0	19.06	770000000	8.88649	1.71111e+09	4.27778e+09	4600000000	9.66276
8.2 no PMAxx	45	live log8 dead log0	22.66	112000000	8.04922	2.48889e+08	6.22222e+08							9.1 noPMAxx	45	live log9 dead log0	18.88	844000000	8.92634	1.87556e+09	4.68889e+09
8.1 PMAxx	45	live log8 dead log0	29.13	3930000	6.59439	8.73333e+06	2.18333e+07	3.69167e+07	7.56722	1.24383				9.2 noPMAxx	45	live log9 dead log0	18.82	872000000	8.94052	1.93778e+09	4.84444e+09
8.2 PMAxx	45	live log8 dead log0	27.46	9360000	6.97128	20800000	52000000							9.2 noPMAxx	45	live log9 dead log0	18.92	826000000	8.91698	1.83556e+09	4.58889e+09
7.1 no PMAxx	45	live log7 dead log8	21.85	171000000	8.233	380000000	950000000	1125000000	9.05115					9.1 PMAxx	45	live log9 dead log0	22.02	170000000	8.23045	3.77778e+08	9.44444e+08	8.34722e+08	8.92154	0.741216
7.2 no PMAxx	45	live log7 dead log8	21.25	234000000	8.36922	520000000	1300000000							9.1 PMAxx	45	live log9 dead log0	22.18	157000000	8.1959	3.48889e+08	8.72222e+08
7.1 PMAxx	45	live log7 dead log8	30.68	1760000	6.24551	3.91111e+06	9.77778e+06	9.38889e+06	6.97261	2.07854				9.2 PMAxx	45	live log9 dead log0	22.36	144000000	8.15836	320000000	800000000
7.2 PMAxx	45	live log7 dead log8	30.85	1620000	6.20952	3600000	9000000							9.2 PMAxx	45	live log9 dead log0	22.56	130000000	8.11394	2.88889e+08	7.22222e+08
6.1 no PMAxx	45	live log6 dead log8	21.96	162000000	8.20952	360000000	900000000	9.33333e+08	8.97004					8.1 noPMAxx	45	live log8 dead log9	19.45	632000000	8.80072	1.40444e+09	3.51111e+09	3.95417e+09	9.59705
6.2 no PMAxx	45	live log6 dead log8	21.82	174000000	8.24055	3.86667e+08	9.66667e+08							8.1 noPMAxx	45	live log8 dead log9	19.46	629000000	8.79865	1.39778e+09	3.49444e+09
6.1 PMAxx	45	live log6 dead log8	33.16	464000	5.66652	1.03111e+06	2.57778e+06	1.93333e+06	6.28631	2.68373				8.2 noPMAxx	45	live log8 dead log9	18.81	875000000	8.94201	1.94444e+09	4.86111e+09
6.2 PMAxx	45	live log6 dead log8	33.97	232000	5.36549	515556	1.28889e+06							8.2 noPMAxx	45	live log8 dead log9	19.22	711000000	8.85187	1580000000	3950000000
5.1 no PMAxx	45	live log5 dead log8	21.74	182000000	8.26007	4.04444e+08	1.01111e+09	1.00278e+09	9.0012					8.1 PMAxx	45	live log8 dead log9	26.89	14200000	7.15229	3.15556e+07	7.88889e+07	1.16389e+08	8.06591	1.53114
5.2 no PMAxx	45	live log5 dead log8	21.76	179000000	8.25285	3.97778e+08	9.94444e+08							8.1 PMAxx	45	live log8 dead log9	26.81	14900000	7.17319	3.31111e+07	8.27778e+07
5.1 PMAxx	45	live log5 dead log8	31.71	1030000	6.01284	2.28889e+06	5.72222e+06	3.90833e+06	6.59199	2.40921				8.2 PMAxx	45	live log8 dead log9	25.58	27800000	7.44404	6.17778e+07	1.54444e+08
5.2 PMAxx	45	live log5 dead log8	33.43	377000	5.57634	837778	2.09444e+06							8.2 PMAxx	45	live log8 dead log9	25.64	26900000	7.42975	5.97778e+07	1.49444e+08
4.1 no PMAxx	45	live log4 dead log8	21.77	179000000	8.25285	3.97778e+08	9.94444e+08	1.04444e+09	9.01889					7.1 noPMAxx	45	live log7 dead log9	19.83	522000000	8.71767	1160000000	2900000000	4.21944e+09	9.62526
4.2 no PMAxx	45	live log4 dead log8	21.58	197000000	8.29447	4.37778e+08	1.09444e+09							7.1 noPMAxx	45	live log7 dead log9	19.49	620000000	8.79239	1.37778e+09	3.44444e+09
4.1 PMAxx	45	live log4 dead log8	35	68000	4.83251	151111	377778	4.49444e+06	6.65268	2.36621				7.2 noPMAxx	45	live log7 dead log9	18.66	948000000	8.97681	2.10667e+09	5.26667e+09
4.2 PMAxx	45	live log4 dead log8	30.93	1550000	6.19033	3.44444e+06	8.61111e+06							7.2 noPMAxx	45	live log7 dead log9	18.65	948000000	8.97681	2.10667e+09	5.26667e+09
3.1 no PMAxx	45	live log3 dead log8	21.71	185000000	8.26717	4.11111e+08	1.02778e+09	1.10833e+09	9.04467					7.1 PMAxx	45	live log7 dead log9	29.05	4730000	6.67486	1.05111e+07	2.62778e+07	5.42083e+07	7.73407	1.89119
3.2 no PMAxx	45	live log3 dead log8	21.43	214000000	8.33041	4.75556e+08	1.18889e+09							7.1 PMAxx	45	live log7 dead log9	29.11	4600000	6.66276	1.02222e+07	2.55556e+07
3.1 PMAxx	45	live log3 dead log8	31.28	1290000	6.11059	2.86667e+06	7.16667e+06	7.61111e+06	6.88145	2.16322				7.2 PMAxx	45	live log7 dead log9	26.81	14800000	7.17026	3.28889e+07	8.22222e+07
3.2 PMAxx	45	live log3 dead log8	31.06	1450000	6.16137	3.22222e+06	8.05556e+06							7.2 PMAxx	45	live log7 dead log9	26.81	14900000	7.17319	3.31111e+07	8.27778e+07
Dead no PMAxx	45	live log0 dead log8	21.76	180000000	8.25527	400000000	1000000000	1.33333e+09	9.12494					6.1 noPMAxx	45	live log6 dead log9	18.94	820000000	8.91381	1.82222e+09	4.55556e+09	3.95556e+09	9.59721
Dead no PMAxx	45	live log0 dead log8	20.77	300000000	8.47712	6.66667e+08	1.66667e+09							6.1 noPMAxx	45	live log6 dead log9	18.9	836000000	8.92221	1.85778e+09	4.64444e+09
Dead PMAxx	45	live log0 dead log8	32.45	706000	5.8488	1.56889e+06	3.92222e+06	4.60556e+06	6.66328	2.46166				6.2 noPMAxx	45	live log6 dead log9	19.57	594000000	8.77379	1320000000	3300000000
Dead PMAxx	45	live log0 dead log8	31.87	952000	5.97864	2.11556e+06	5.28889e+06							6.2 noPMAxx	45	live log6 dead log9	19.56	598000000	8.7767	1.32889e+09	3.32222e+09
														6.1 PMAxx	45	live log6 dead log9	29.49	3790000	6.57864	8.42222e+06	2.10556e+07	1.60833e+07	7.20638	2.39083
														6.1 PMAxx	45	live log6 dead log9	30.79	1960000	6.29226	4.35556e+06	1.08889e+07
														6.2 PMAxx	45	live log6 dead log9	30.11	2760000	6.44091	6.13333e+06	1.53333e+07
														6.2 PMAxx	45	live log6 dead log9	29.9	3070000	6.48714	6.82222e+06	1.70556e+07
														5.1 noPMAxx	45	live log5 dead log9	20.21	429000000	8.63246	9.53333e+08	2.38333e+09	3.61111e+09	9.55764
														5.1 noPMAxx	45	live log5 dead log9	19.87	511000000	8.70842	1.13556e+09	2.83889e+09
														5.2 noPMAxx	45	live log5 dead log9	19.23	709000000	8.85065	1.57556e+09	3.93889e+09
														5.2 noPMAxx	45	live log5 dead log9	18.65	951000000	8.97818	2.11333e+09	5.28333e+09
														5.1 PMAxx	45	live log5 dead log9	30.53	2220000	6.34635	4.93333e+06	1.23333e+07	1.47222e+07	7.16797	2.38967
														5.1 PMAxx	45	live log5 dead log9	30.03	2870000	6.45788	6.37778e+06	1.59444e+07
														5.2 PMAxx	45	live log5 dead log9	30.19	2650000	6.42325	5.88889e+06	1.47222e+07
														5.2 PMAxx	45	live log5 dead log9	30.04	2860000	6.45637	6.35556e+06	1.58889e+07
														4.1 noPMAxx	45	live log4 dead log9	19.04	779000000	8.89154	1.73111e+09	4.32778e+09	4.99722e+09	9.69873
														4.1 noPMAxx	45	live log4 dead log9	18.52	1020000000	9.0086	2.26667e+09	5.66667e+09
														4.1 PMAxx	45	live log4 dead log9	30.36	2430000	6.38561	5400000	13500000	1.30556e+07	7.1158	2.58293
														4.1 PMAxx	45	live log4 dead log9	30.5	2270000	6.35603	5.04444e+06	1.26111e+07
														3.1 noPMAxx	45	live log3 dead log9	18.68	937000000	8.97174	2.08222e+09	5.20556e+09	4.72222e+09	9.67415
														3.1 noPMAxx	45	live log3 dead log9	19.08	763000000	8.88252	1.69556e+09	4.23889e+09
														3.1 PMAxx	45	live log3 dead log9	28.02	8020000	6.90417	1.78222e+07	4.45556e+07	4.17778e+07	7.62095	2.0532
														3.1 PMAxx	45	live log3 dead log9	28.28	7020000	6.84634	15600000	39000000
